# Supplementary material for: Organic Light-Emitting Diodes with Electrospun Electrodes for Double-Side Emissions
Source: Micromachines (Basel). 2023 Feb 25;14(3):543. doi: 10.3390/mi14030543 (PMC10056642; doi:10.3390/mi14030543)
Supplement: Supplementary file 1 [file micromachines-14-00543-s001.zip]

Archive with 1 entries (1 files):
- micromachines-2209852-supplementary.pdf
